# Supplementary material for: Migratory and adhesive cues controlling innate-like lymphocyte surveillance of the pathogen-exposed surface of the lymph node
Source: eLife. 2016 Aug 3;5:e18156. doi: 10.7554/eLife.18156 (PMC5017864; doi:10.7554/eLife.18156)
Supplement: Source code 1. — Three files are enclosed with the Matlab and R code used for the compuational analysis in the present paper: 1) spotsMinDistanceToSurface.m - Matlab File encoding an ImarisXT extension that can be used to find the minimum distance between a spot object and a surface object (used in the present paper to find the minimum distance between cells and the lymph node capsule); 2) SCSAnalyzeR_Core.R - R script containing code to import raw Imaris track lists (including depth statistic added by spotsMinDistanceToSurface.m), preform data processing, and create the plots displayed in the main and supplementary figures; 3) SCSAnalyzeR_Core_Functions.R - R script containing functions called by the main SCSAnalyzeR_Core.R script DOI: http://dx.doi.org/10.7554/eLife.18156.027 [file elife-18156-code1.zip]

Archive with 8 entries (5 files):
- Code Used in Paper/
- Code Used in Paper/README.txt
- Code Used in Paper/SCSAnalyzeR_Core.R
- Code Used in Paper/SCSAnalyzeR_Core_Functions.R
- Code Used in Paper/spotsMinDistanceToSurface.m
- __MACOSX/
- __MACOSX/Code Used in Paper/
- __MACOSX/Code Used in Paper/._spotsMinDistanceToSurface.m
