# Supplementary material for: Migratory and adhesive cues controlling innate-like lymphocyte surveillance of the pathogen-exposed surface of the lymph node
Source: eLife. 2016 Aug 3;5:e18156. doi: 10.7554/eLife.18156 (PMC5017864; doi:10.7554/eLife.18156)
Supplement: Source code 1. — Three files are enclosed with the Matlab and R code used for the compuational analysis in the present paper: 1) spotsMinDistanceToSurface.m - Matlab File encoding an ImarisXT extension that can be used to find the minimum distance between a spot object and a surface object (used in the present paper to find the minimum distance between cells and the lymph node capsule); 2) SCSAnalyzeR_Core.R - R script containing code to import raw Imaris track lists (including depth statistic added by spotsMinDistanceToSurface.m), preform data processing, and create the plots displayed in the main and supplementary figures; 3) SCSAnalyzeR_Core_Functions.R - R script containing functions called by the main SCSAnalyzeR_Core.R script DOI: http://dx.doi.org/10.7554/eLife.18156.027 [file elife-18156-code1.zip › Code Used in Paper/SCSAnalyzeR_Core.R]

### File: SCSAnalyzeR_Core.R
### Creater: Theo Roth
### Contract: theolroth@gmail.com

############################### Libraries ###############################
library(reshape)
library(ggplot2)
library(gridExtra)
library(plyr)
library(googlesheets)
library(dplyr)

setwd("XXXXXXX") #Change to location of SCSAnalyzerFunctions_Core.R
source("SCSAnalyzerFunctions_Core.R")


############################### Parameters ###############################

REGENERATE.TRACKS.DATA <- TRUE # If TRUE, will regenerate tracks data for each experiment, if false will used stored tracks data

SCM.DEPTH.DEFAULT <- 20 # Used if Interactive SCM Depth Determination Is Not Toggled
TRACK.LENGTH.CUTOFF <- 10 # Minimum Number of continuous time points a track must have for inclusion
TRACK.DEPTH.CUTOFF <- 80 # Maximum Distance Below SCM Depth a Track Can Be 


############################### Data Pre-Import ###############################

### Use googlesheets package to pull data from Analysis Directory Google Sheet
#my_sheets <- gs_ls()
gs_directory <- gs_title("2P_Analysis_Directory_20Min")
directory_csv <- gs_directory %>% gs_read_csv(ws = "Sheet1")

### Select Mice To Analyze
mouse.options <- levels(factor(directory_csv$Mouse)) # View Mouse Options
mouse.selection <- mouse.options[c(1)]

### Select Labels To Analyze
label.options <- levels(factor(directory_csv$Label)) # View Label Options
label.selection <- label.options[c(1, 2, 3)]

### Select Perturbations To Analyze
perturb.options <- levels(factor(directory_csv$Perturbation)) # View Perturbation Options
perturb.selection <- perturb.options[c(1, 2, 3, 4, 5, 6)]

### Subset Final Directory For Analysis
directory <- filter(directory_csv, Mouse %in% mouse.selection, Label %in% label.selection, Perturbation %in% perturb.selection, Flag == "INCLUDE")


############################### Data Import ###############################
all.exp.tracks.list <- list() # Initialize list of lists (each list being all tracks from one experiment)
all.SCM.exp.list <- list()

if(REGENERATE.TRACKS.DATA){
  ### Import Tracks list For Each Experiment and store in all.exp.tracks.list (list of lists)
  for(i in 1:nrow(directory)){
    cur.SCMdepth <- directory[i, "SCMdepth"]
    cur.exp <- directory[i, "Experiment"]
    cur.exp.Cells.filename <- paste(directory[i, "Path"], directory[i, "CellsDepthFileName"], sep = "/")
    ### CURRENTLY ASSUMES SPEED IS IN UM/SEC
    cur.exp.Speed.filename <- paste(directory[i, "Path"], directory[i, "CellsSpeedFileName"], sep = "/")
    
    cur.exp.cells.df <- importCellsExperiment(cur.exp.Cells.filename, cur.exp.Speed.filename, directory[i, "Condition"])
    
    ### Generates accepted tracks for current experiment, excluding too deep, too short, and non-continuous tracks
    cur.exp.tracks <- getTracks(cur.exp.cells.df, cur.SCMdepth, TRACK.DEPTH.CUTOFF, TRACK.LENGTH.CUTOFF)
    
    all.exp.tracks.list[[i]] <- cur.exp.tracks
    
    # Generate SCM list of datafarmes for each experiment
    cur.exp.SCM.filename <- paste(directory[i, "Path"], directory[i, "SCMDepthFileName"], sep = "/")
    cur.exp.SCM.df <- importSCMExperiment(cur.exp.SCM.filename)
    cur.exp.SCM.df$SCMdepth <- rep(cur.SCMdepth, nrow(cur.exp.SCM.df))
    cur.exp.SCM.df$Condition <- rep(directory[i, "Condition"], nrow(cur.exp.SCM.df))
    all.SCM.exp.list[[i]] <- cur.exp.SCM.df
  }
  # Save All Tracks List For Later Use
  saveRDS(all.exp.tracks.list, "Tracks.From.Directory.RDS")
}
all.exp.tracks.list <- readRDS("Tracks.From.Directory.RDS")


############################### Data Analysis ###############################

### Add Normalized Depth Data to All Timepoints/Tracks/Experiments
all.exp.tracks.list <- addNormDepthToTracksList(all.exp.tracks.list, directory$SCMdepth, SCM.DEPTH.DEFAULT)

############################### Data Plotting ###############################
all.exp.plotting.df <- getTracksListPlottingDf(all.exp.tracks.list)

variable.to.plot <- "normdepth"
cond.one = "Naive"
cond.two = "alphaL+Ser4"
depth.plot <- plotOverlayParameterDensity(filter(all.exp.plotting.df, condition %in% c(cond.one, cond.two)), variable.to.plot, cond.one, cond.two, SCM.DEPTH.DEFAULT)
