# Supplementary material for: Migratory and adhesive cues controlling innate-like lymphocyte surveillance of the pathogen-exposed surface of the lymph node
Source: eLife. 2016 Aug 3;5:e18156. doi: 10.7554/eLife.18156 (PMC5017864; doi:10.7554/eLife.18156)
Supplement: Source code 1. — Three files are enclosed with the Matlab and R code used for the compuational analysis in the present paper: 1) spotsMinDistanceToSurface.m - Matlab File encoding an ImarisXT extension that can be used to find the minimum distance between a spot object and a surface object (used in the present paper to find the minimum distance between cells and the lymph node capsule); 2) SCSAnalyzeR_Core.R - R script containing code to import raw Imaris track lists (including depth statistic added by spotsMinDistanceToSurface.m), preform data processing, and create the plots displayed in the main and supplementary figures; 3) SCSAnalyzeR_Core_Functions.R - R script containing functions called by the main SCSAnalyzeR_Core.R script DOI: http://dx.doi.org/10.7554/eLife.18156.027 [file elife-18156-code1.zip › Code Used in Paper/SCSAnalyzeR_Core_Functions.R]

### File: SCSAnalyzeR_Core_Functions.R
### Creater: Theo Roth
### Contract: theolroth@gmail.com

### Function: importCellsExperiment
importCellsExperiment <- function(Cells.filename, Speed.filename, condition){
  cells.df <- read.csv(Cells.filename, header=T, skip=3)
  cells.speed.df <- read.csv(Speed.filename, header=T, skip=3)
  colnames(cells.df) <- c("Depth", "Unit", "Category", "Time", "TrackID", "ID", "X")
  colnames(cells.speed.df) <- c("Speed", "Unit", "Category", "Time", "TrackID", "ID", "X")
  cells.speed.df <- cells.speed.df[,c("Speed", "ID")]
  cells.df <- merge(cells.df, cells.speed.df, by="ID")
  cells.df$TrackID <- cells.df$TrackID %% 1000000000
  cells.df$Speed <- cells.df$Speed * 60 ### Assumes Speed is in um/sec!!!
  cells.df$Condition <- rep(condition, nrow(cells.df))
  return(cells.df)
}

### Function: importSCMExperiment
### Description: Get SCM Depth from capusle data from file, return as a df
importSCMExperiment <- function(SCM.filename){
  SCM.df <- read.csv(SCM.filename, header=T, skip=3)
  SCM.df$TrackID <- SCM.df$TrackID %% 1000000000
  colnames(SCM.df) <- c("Depth", "Unit", "Category", "Time", "TrackID", "ID", "X")
  return(SCM.df)
}

### Function: getTracks
getTracks <- function(cells.df, SCMdepth, track.depth.cutoff, track.length.cutoff){
  ### Get Position Matrices for Each Track
  n.input.tracks <- max(na.omit(cells.df$TrackID)) + 1
  tracks <- list()
  
  for (i in 1:n.input.tracks){
    tracks[[i]] <- cells.df[cells.df$TrackID == (i-1), c("TrackID", "Time", "Depth", "Speed", "Condition")]
  }
  
  ### Parse Tracks for Tracks that meet inclusion criteria (track length, depth, continuity)
  track.dist.cutoff <- SCMdepth + track.depth.cutoff # Maximum distance from SCM Layer to include track
  
  # Initialize include.tracks vector
  include.tracks <- vector(mode = "integer")
  count <- 1
  
  # Parse tracks list for integer index of tracks to include in further analysis
  for (i in 1:n.input.tracks){
    current.track <- tracks[[i]]
    
    # Select tracks based on Minimum number of Time Points and Max Distance from SCM Layer
    if((nrow(current.track) > track.length.cutoff) && (max(current.track[,"Depth"]) < track.dist.cutoff)){
      include.tracks[count] <- i # Add included track index
      count <- count + 1
      # Select only tracks with continuous time points (Can Probably Do This in Imaris...)
      #       if(current.track[nrow(current.track),"Time"] == current.track[1,"Time"] + nrow(current.track) - 1){
      #         include.tracks[count] <- i # Add included track index
      #         count <- count + 1
      #       }
    }
  }
  # Redefine tracks as only included tracks
  tracks <- tracks[include.tracks]
  return(tracks)  
}


### Function: AddNormDepthToTrack
### Description: Normalizes individual track depth value to the Default SCM Depth, add this value as new column for each track
addNormDepthToTrack <- function(track, cur.SCMdepth, SCM.DEPTH.DEFAULT){
  track <- data.frame(track)
  track.norm.depth <- vector()
  for(i in 1:nrow(track)){
    depth <- track[i, "Depth"]
    if(depth < cur.SCMdepth){
      track.norm.depth[i] <- SCM.DEPTH.DEFAULT * depth / cur.SCMdepth
    } else {
      track.norm.depth[i] <- depth - cur.SCMdepth + SCM.DEPTH.DEFAULT
    }
  }
  track$Norm.Depth <- track.norm.depth
  return(track)
}

### Function: AddNormDepthToTracks
### Description: Normalizes Depth for Individual List of Tracks
addNormDepthToTracks <- function(tracks, cur.SCMdepth, SCM.DEPTH.DEFAULT){
  tracks.norm <- lapply(tracks, function(x){addNormDepthToTrack(x, cur.SCMdepth, SCM.DEPTH.DEFAULT)})
  return(tracks.norm)
}

### Function: AddNormDepthToTracksList
### Description: Normalizes Depth for List of Tracks List
addNormDepthToTracksList <- function(tracks.list, SCMdepth.vector, SCM.DEPTH.DEFAULT){
  tracks.list<- sapply(1:length(tracks.list), function(x){addNormDepthToTracks(tracks.list[[x]], SCMdepth.vector[x], SCM.DEPTH.DEFAULT)})
  return(tracks.list)
}

### Function: GetTracksListPlottingDf
getTracksListPlottingDf <- function(input.tracks.list){
  cells.plot.df <- data.frame(depth = unlist(lapply(input.tracks.list, function(y){melt(lapply(y, function(x){x[, "Depth"]}))[ , 1]})),
                              normdepth = unlist(lapply(input.tracks.list, function(y){melt(lapply(y, function(x){x[, "Norm.Depth"]}))[ , 1]})),
                              time = unlist(lapply(input.tracks.list, function(y){melt(lapply(y, function(x){x[, "Time"]}))[ , 1]})),
                              ID = unlist(lapply(input.tracks.list, function(y){melt(lapply(y, function(x){x[, "TrackID"]}))[ , 1]})),
                              speed = unlist(lapply(input.tracks.list, function(y){melt(lapply(y, function(x){x[, "Speed"]}))[ , 1]})),
                              status = unlist(lapply(input.tracks.list, function(y){melt(lapply(y, function(x){x[, "Group"]}))[ , 1]})),
                              condition = unlist(lapply(input.tracks.list, function(y){melt(lapply(y, function(x){x[, "Condition"]}))[ , 1]}))
  )
}

### Function: plotOverlayParameterDensity
plotOverlayParameterDensity <- function(input.df, x.var, cond.one, cond.two, SCM.depth.default = 0){
  ### Description: 
  input.df$x.var <- input.df[,x.var]
  # p <- ggplot(cond.one.df, aes(x.var, fill = status)) + #Plot Crossers Seperately
  p <- ggplot(input.df, aes(x.var, fill = condition)) + # Plot All Data as one distribution
    geom_density(alpha = 0.5) + 
    ggtitle(paste(cond.one, "+", cond.two)) + xlab("Speed (um/min)")  + ylab("Frequency") + xlim(0,25) + ylim(0,0.25) + 
    theme(legend.position= c(0.92, 0.85),
          plot.background = element_blank(),
          #panel.grid.major = element_blank(),
          panel.grid.minor = element_blank()
    )
  if(SCM.depth.default > 0){
    p <- p + 
      geom_vline(xintercept=SCM.DEPTH.DEFAULT + 4.5, alpha=0.5, colour="blue", size=16) +
      geom_vline(xintercept=SCM.DEPTH.DEFAULT - 3, alpha=0.5, colour="gray30", size=12) +
      geom_vline(xintercept=7, colour="gray60", alpha=0.5, size=26) +
      
      xlab("Depth (um)") + xlim(0, 50) + ylim(0,0.04) + scale_fill_manual( values = c("red","black","blue"))
  }
  return(p)
}
